# Supplementary material for: Response of Gut Microbiota to Dietary Fiber and Metabolic Interaction With SCFAs in Piglets
Source: Front Microbiol. 2018 Sep 28;9:2344. doi: 10.3389/fmicb.2018.02344 (PMC6172335; doi:10.3389/fmicb.2018.02344)
Supplement: Supplementary file 1 [file Data_Sheet_1.ZIP]

Archive with 10 entries (8 files):
- 20180827_SHI_Supplementary_Material/
- 20180827_SHI_Supplementary_Material/20180827_SHI_Supplementary_Material.docx
- 20180827_SHI_Supplementary_Material/supplementary_Figure/
- 20180827_SHI_Supplementary_Material/supplementary_Figure/Figure S1.jpg
- 20180827_SHI_Supplementary_Material/supplementary_Figure/Figure S2.jpg
- 20180827_SHI_Supplementary_Material/supplementary_Figure/Figure S3.jpg
- 20180827_SHI_Supplementary_Material/supplementary_Figure/Figure S4.jpg
- 20180827_SHI_Supplementary_Material/supplementary_Figure/Figure S5.jpg
- 20180827_SHI_Supplementary_Material/supplementary_Figure/Figure S6.jpg
- 20180827_SHI_Supplementary_Material/supplementary_Figure/Figure S7 .jpg
